# Supplementary material for: Alterations in Leg Muscle Glucose Uptake and Inter-Limb Asymmetry after a Single Session of tDCS in Four People with Multiple Sclerosis
Source: Brain Sci. 2021 Oct 16;11(10):1363. doi: 10.3390/brainsci11101363 (PMC8533729; doi:10.3390/brainsci11101363)
Supplement: Supplementary file 1 [file brainsci-11-01363-s001.zip]

Archive with 1 entries (1 files):
- brainsci-1385350-supplementary.pdf
